# Supplementary material for: Investigation of Microplastics (≥10 μm) in Meconium by Fourier Transform Infrared Microspectroscopy
Source: Toxics. 2023 Mar 27;11(4):310. doi: 10.3390/toxics11040310 (PMC10143218; doi:10.3390/toxics11040310)
Supplement: Supplementary file 1 [file toxics-11-00310-s001.zip]

Archive with 1 entries (1 files):
- toxics-2288274-supplementary.pdf
